# Supplementary material for: Microbiome metabolic capacity is buffered against phylotype losses by functional redundancy
Source: Appl Environ Microbiol. 2025 Jan 30;91(2):e02368-24. doi: 10.1128/aem.02368-24 (PMC11837509; doi:10.1128/aem.02368-24)
Supplement: Supplemental tables — Tables S1 to S7. [file aem.02368-24-s0002.xlsx]

## Sheet: Table S1
Table S1
Week	Balanced Diet	Protein-Enriched	Cellulose-Enriched
1	7	4	6
2	7	6	4
3	6	6	6
4	7	6	4
5	7	5	2*
6	7	5	2*
7	7	5	1*
8	7	5	1*
		TOTAL SAMPLES	117

## Sheet: Table S2
Table S2
Bacterial Families
	Variable	Degrees of Freedom	Sums of Squares	R2	F	P-value	Significance
Bray Curtis Index	Diet	2	2.2054	0.1246	8.5293	0.0002	***
	Week	1	0.39	0.02204	3.0167	0.0013	**
	Diet:Week	2	0.8827	0.04987	3.4137	0.0003	***
	Residuals	110	14.2212	0.80349
	Total	115	17.6993	1
Sorensen Index	Diet	2	0.003088	0.0509	3.1349	0.0181	*
	Week	1	0.002503	0.04126	5.0825	0.001	***
	Diet:Week	2	0.0009	0.01484	0.9141	0.455
	Residuals	110	0.054172	0.893
	Total	115	0.060663	1

## Sheet: Table S3
Table S3
	Permutation Test for Homogeneity of Multivariate Dispersions							Pariwise Comparisons
		Df	Sum Sq	Mean Sq	F	N. Perm	Pr(>F)	Comparison	df.treat	df.res	F.Model	p. value	p. adjsuted
Bray curtis	Groups	2	0.31994	0.159972	13.153	9999	0.0001	Balanced vs Protein-enriched	1	94	8.09	0.0051	0.0051
	Residuals	113	1.37439	0.012163				Balanced vs Cellulose-enriched	1	72	20.21	0.0001	0.0003
								Protein-enriched vs Cellulose-enriched	1	60	9.5	0.003	0.0045
Sørenson	Groups	2	0.0024247	0.00121233	4.8598	9999	0.0096	Balanced vs Protein-enriched	1	94	9	0.0017	0.0051
	Residuals	113	0.0281889	0.00024946				Balanced vs Cellulose-enriched	1	72	0.15	0.7127	0.7127
								Protein-enriched vs Cellulose-enriched	1	60	2.88	0.0933	0.13995

## Sheet: Table S4
Table S4
Species Diversity with All Families
	Phylotype Richness			Hill-Shannon Diversity			Hill-Simpson Diversity
	Coef. Est.	0.025	0.975	Coef. Est.	0.025	0.975	Coef. Est.	0.025	0.975
Random Effects
SD among Individuals	3.843	0	6.91244	1.876	0	3.25773	0.8977	0	1.72862
Fixed Effects
Intercept	127.789	121.928	134.015	17.7445	14.8157	20.6005	9.1346	7.45056	10.9278
Protein-enriched	-11.6048	-21.1672	-2.30844	-1.66768	-5.71443	2.5351	0.1665	-2.3778	2.54325
Cellulose-enriched	-6.3622	-16.4919	3.89542	-2.2969	-7.49712	2.55993	0.1451	-2.87187	2.99862
Week	-0.000976508	-1.31882	1.21747	0.128931	-0.48476	0.686995	0.1852	-0.192494	0.537451
Protein x Week	-1.99407	-3.88677	0.0387523	-1.38722	-2.2834	-0.473276	-0.932	-1.48924	-0.372293
Cellulose x Week	-7.45265	-12.0335	-2.95935	-2.52414	-4.48808	-0.458832	-1.6671	-2.96742	-0.292384

## Sheet: Table S5
Table S5
Total Pathways
Treatments	Balanced	Protein-enriched	Cellulose-enriched
Number of samples per treatment (out of 117 total microbiome samples)	55	42	20
Metabolic pathways (out of 370 total pathways)	369	367	370
Total pathways
1CMET2-PWY	55	42	20
3-HYDROXYPHENYLACETATE-DEGRADATION-PWY	55	42	20
AEROBACTINSYN-PWY	28	20	10
ALL-CHORISMATE-PWY	55	42	20
ANAEROFRUCAT-PWY	55	42	20
ANAGLYCOLYSIS-PWY	55	42	20
ARG+POLYAMINE-SYN	55	42	20
ARGDEG-PWY	55	42	20
ARGORNPROST-PWY	55	42	20
ARGSYN-PWY	55	42	20
ARGSYNBSUB-PWY	55	42	20
ARO-PWY	55	42	20
ASPASN-PWY	55	42	20
AST-PWY	55	42	20
BIOTIN-BIOSYNTHESIS-PWY	55	42	20
BRANCHED-CHAIN-AA-SYN-PWY	55	42	20
CALVIN-PWY	55	42	20
CATECHOL-ORTHO-CLEAVAGE-PWY	55	42	20
CENTBENZCOA-PWY	53	35	15
CENTFERM-PWY	55	42	20
COA-PWY	55	42	20
COBALSYN-PWY	55	42	20
CODH-PWY	55	42	20
COLANSYN-PWY	55	42	20
COMPLETE-ARO-PWY	55	42	20
CRNFORCAT-PWY	52	32	17
DAPLYSINESYN-PWY	55	42	20
DENITRIFICATION-PWY	55	30	17
DENOVOPURINE2-PWY	55	42	20
DHGLUCONATE-PYR-CAT-PWY	50	39	20
DTDPRHAMSYN-PWY	55	42	20
ECASYN-PWY	55	42	20
ENTBACSYN-PWY	55	42	20
FAO-PWY	55	42	20
FASYN-ELONG-PWY	55	42	20
FASYN-INITIAL-PWY	55	42	20
FERMENTATION-PWY	55	42	20
FOLSYN-PWY	55	42	20
FUC-RHAMCAT-PWY	55	42	20
FUCCAT-PWY	55	42	20
GALACT-GLUCUROCAT-PWY	55	42	20
GALACTARDEG-PWY	55	42	20
GALACTUROCAT-PWY	55	42	20
GALLATE-DEGRADATION-I-PWY	35	22	18
GALLATE-DEGRADATION-II-PWY	35	22	18
GLCMANNANAUT-PWY	55	42	20
GLUCARDEG-PWY	55	42	20
GLUCARGALACTSUPER-PWY	55	42	20
GLUCONEO-PWY	55	42	20
GLUCOSE1PMETAB-PWY	55	42	20
GLUCUROCAT-PWY	55	42	20
GLUTORN-PWY	55	42	20
GLYCOCAT-PWY	55	42	20
GLYCOGENSYNTH-PWY	55	42	20
GLYCOL-GLYOXDEG-PWY	55	42	20
GLYCOLYSIS	55	42	20
GLYCOLYSIS-E-D	55	42	20
GLYCOLYSIS-TCA-GLYOX-BYPASS	55	42	20
GLYOXYLATE-BYPASS	55	42	20
GOLPDLCAT-PWY	55	40	20
HCAMHPDEG-PWY	48	33	18
HEME-BIOSYNTHESIS-II	55	42	20
HEMESYN2-PWY	55	42	20
HEXITOLDEGSUPER-PWY	55	42	20
HISDEG-PWY	55	42	20
HISTSYN-PWY	55	42	20
HOMOSER-METSYN-PWY	55	42	20
HSERMETANA-PWY	55	42	20
ILEUSYN-PWY	55	42	20
KDO-NAGLIPASYN-PWY	55	42	20
KETOGLUCONMET-PWY	54	41	20
LACTOSECAT-PWY	54	41	20
LEU-DEG2-PWY	55	42	20
LIPASYN-PWY	28	20	10
LPSSYN-PWY	46	33	17
MET-SAM-PWY	55	42	20
METH-ACETATE-PWY	55	42	20
METHANOGENESIS-PWY	50	15	8
METHGLYUT-PWY	55	41	20
METHYLGALLATE-DEGRADATION-PWY	35	22	18
NAD-BIOSYNTHESIS-II	55	42	20
NADSYN-PWY	55	42	20
NAGLIPASYN-PWY	55	42	20
NONMEVIPP-PWY	55	42	20
NONOXIPENT-PWY	55	42	20
OANTIGEN-PWY	55	42	20
ORNARGDEG-PWY	55	42	20
ORNDEG-PWY	54	42	20
P101-PWY	46	34	16
P105-PWY	55	42	20
P108-PWY	55	42	20
P122-PWY	55	42	20
P124-PWY	55	42	20
P125-PWY	55	42	20
P161-PWY	55	42	20
P162-PWY	55	42	20
P163-PWY	55	42	20
P164-PWY	55	42	20
P184-PWY	23	18	14
P221-PWY	55	42	20
P23-PWY	55	42	20
P241-PWY	50	15	8
P261-PWY	55	30	16
P281-PWY	55	40	19
P341-PWY	55	25	15
P381-PWY	53	39	20
P4-PWY	55	42	20
P42-PWY	55	42	20
P441-PWY	55	42	20
P461-PWY	55	42	20
P562-PWY	55	42	20
PANTO-PWY	55	42	20
PANTOSYN-PWY	55	42	20
PENTOSE-P-PWY	55	42	20
PEPTIDOGLYCANSYN-PWY	55	42	20
PHOSLIPSYN-PWY	55	42	20
POLYAMINSYN3-PWY	55	42	20
POLYAMSYN-PWY	55	42	20
POLYISOPRENSYN-PWY	55	42	20
PPGPPMET-PWY	55	42	20
PROTOCATECHUATE-ORTHO-CLEAVAGE-PWY	55	42	20
PRPP-PWY	55	42	20
PWY-1269	55	42	20
PWY-1541	53	35	15
PWY-1622	55	21	14
PWY-181	55	36	19
PWY-1861	55	41	20
PWY-2941	55	42	20
PWY-2942	55	42	20
PWY-3001	55	42	20
PWY-3661	54	31	14
PWY-3781	55	42	20
PWY-3801	53	35	15
PWY-4984	55	42	20
PWY-5005	55	42	20
PWY-5022	55	42	20
PWY-5028	55	42	20
PWY-5088	54	39	17
PWY-5097	55	42	20
PWY-5100	55	42	20
PWY-5101	55	42	20
PWY-5103	55	42	20
PWY-5104	55	42	20
PWY-5121	55	42	20
PWY-5154	55	42	20
PWY-5177	55	42	20
PWY-5178	51	38	20
PWY-5180	53	38	20
PWY-5181	55	41	20
PWY-5182	53	38	20
PWY-5188	55	42	20
PWY-5189	55	42	20
PWY-5198	55	41	18
PWY-5304	55	42	20
PWY-5345	55	42	20
PWY-5347	55	42	20
PWY-5384	55	42	20
PWY-5415	53	38	20
PWY-5417	55	42	20
PWY-5431	55	42	20
PWY-5484	55	42	20
PWY-5505	55	42	20
PWY-5507	55	41	20
PWY-5509	55	42	20
PWY-5532	55	41	19
PWY-5651	55	42	20
PWY-5659	55	42	20
PWY-5667	55	42	20
PWY-5676	55	42	20
PWY-5677	55	42	20
PWY-5686	55	42	20
PWY-5695	55	42	20
PWY-5705	55	42	20
PWY-5741	55	36	15
PWY-5747	55	42	20
PWY-5837	55	42	20
PWY-5838	55	42	20
PWY-5840	55	42	20
PWY-5845	55	42	20
PWY-5850	55	42	20
PWY-5855	55	42	20
PWY-5856	55	42	20
PWY-5857	55	42	20
PWY-5860	55	42	20
PWY-5861	55	42	20
PWY-5862	55	42	20
PWY-5863	55	42	20
PWY-5896	55	42	20
PWY-5897	55	42	20
PWY-5898	55	42	20
PWY-5899	55	42	20
PWY-5910	55	42	20
PWY-5913	55	42	20
PWY-5918	55	42	20
PWY-5920	55	42	20
PWY-5971	55	42	20
PWY-5973	55	42	20
PWY-5989	55	42	20
PWY-6071	55	41	20
PWY-6107	10	7	12
PWY-6121	55	42	20
PWY-6122	55	42	20
PWY-6123	55	42	20
PWY-6125	55	42	20
PWY-6126	55	42	20
PWY-6143	49	37	15
PWY-6147	55	42	20
PWY-6148	55	41	18
PWY-6151	55	42	20
PWY-6163	55	42	20
PWY-6165	54	36	18
PWY-6174	55	41	19
PWY-6182	55	41	20
PWY-6185	55	41	20
PWY-621	55	42	20
PWY-6263	55	42	20
PWY-6269	55	42	20
PWY-6277	55	42	20
PWY-6282	55	42	20
PWY-6317	55	42	20
PWY-6338	23	18	14
PWY-6339	16	5	13
PWY-6349	55	41	19
PWY-6350	55	41	19
PWY-6353	55	42	20
PWY-6383	25	18	14
PWY-6385	55	42	20
PWY-6386	55	42	20
PWY-6387	55	42	20
PWY-6396	55	42	20
PWY-6397	25	18	14
PWY-6467	55	42	20
PWY-6470	54	41	20
PWY-6471	55	42	20
PWY-6478	55	42	20
PWY-6507	55	42	20
PWY-6519	55	42	20
PWY-6545	55	42	20
PWY-6562	55	41	20
PWY-6572	55	42	20
PWY-6588	55	42	20
PWY-6590	55	42	20
PWY-6608	55	42	20
PWY-6609	55	42	20
PWY-6612	55	42	20
PWY-6628	55	42	20
PWY-6629	28	13	13
PWY-6630	55	42	20
PWY-6641	55	38	17
PWY-6654	55	41	19
PWY-6690	48	33	18
PWY-6700	55	42	20
PWY-6703	55	42	20
PWY-6708	55	42	20
PWY-6728	55	42	20
PWY-6737	55	42	20
PWY-6749	55	42	20
PWY-6876	50	38	19
PWY-6891	55	42	20
PWY-6892	55	42	20
PWY-6895	55	42	20
PWY-6897	55	42	20
PWY-6901	55	42	20
PWY-6906	55	41	20
PWY-6969	55	42	20
PWY-6992	16	7	6
PWY-7003	55	42	20
PWY-7007	55	42	20
PWY-7013	55	41	20
PWY-7031	49	37	15
PWY-7090	55	42	20
PWY-7094	55	42	20
PWY-7097	23	18	14
PWY-7098	23	18	14
PWY-7111	55	42	20
PWY-7184	55	42	20
PWY-7187	55	42	20
PWY-7196	55	42	20
PWY-7197	55	42	20
PWY-7198	55	42	19
PWY-7199	55	42	20
PWY-7200	55	42	20
PWY-7208	55	42	20
PWY-7210	55	42	19
PWY-7211	55	42	20
PWY-7219	55	42	20
PWY-722	52	41	20
PWY-7220	55	42	20
PWY-7221	55	42	20
PWY-7222	55	42	20
PWY-7228	55	42	20
PWY-7229	55	42	20
PWY-7234	55	42	20
PWY-7237	55	42	20
PWY-7242	55	42	20
PWY-7254	55	42	20
PWY-7286	55	41	19
PWY-7315	55	42	20
PWY-7323	55	42	20
PWY-7328	55	42	20
PWY-7332	55	42	20
PWY-7347	55	42	20
PWY-7371	55	42	20
PWY-7373	49	38	15
PWY-7374	55	42	20
PWY-7376	53	40	20
PWY-7377	55	42	20
PWY-7391	55	42	20
PWY-7392	55	42	20
PWY-7400	55	42	20
PWY-7431	55	42	20
PWY-7446	30	24	14
PWY-7456	55	42	20
PWY-7539	55	42	20
PWY-7560	55	42	20
PWY-7616	23	16	14
PWY-7663	55	42	20
PWY-7664	55	42	20
PWY-841	55	42	20
PWY-922	55	42	20
PWY0-1061	55	42	20
PWY0-1241	55	42	20
PWY0-1261	55	42	20
PWY0-1277	48	33	18
PWY0-1296	55	42	20
PWY0-1297	55	42	20
PWY0-1298	55	42	20
PWY0-1319	55	42	20
PWY0-1338	55	42	20
PWY0-1415	55	42	20
PWY0-1479	55	42	20
PWY0-1533	55	42	20
PWY0-1586	55	42	20
PWY0-162	55	42	20
PWY0-166	55	42	20
PWY0-321	55	41	20
PWY0-41	54	41	20
PWY0-42	55	42	20
PWY0-781	55	42	20
PWY0-845	55	42	20
PWY0-862	55	42	20
PWY1G-0	25	18	14
PWY490-3	55	42	20
PWY4FS-7	55	42	20
PWY4FS-8	55	42	20
PWYG-321	55	42	20
PYRIDNUCSAL-PWY	55	42	20
PYRIDNUCSYN-PWY	55	42	20
PYRIDOXSYN-PWY	55	42	20
REDCITCYC	55	42	20
RHAMCAT-PWY	55	42	20
RIBOSYN2-PWY	55	42	20
RUMP-PWY	55	41	20
SALVADEHYPOX-PWY	55	42	20
SER-GLYSYN-PWY	55	42	20
SO4ASSIM-PWY	55	42	20
SUCSYN-PWY	55	42	20
SULFATE-CYS-PWY	55	42	20
TCA	55	42	20
TCA-GLYOX-BYPASS	55	42	20
TEICHOICACID-PWY	55	42	20
THISYN-PWY	55	42	20
THREOCAT-PWY	31	16	17
THRESYN-PWY	55	42	20
TRNA-CHARGING-PWY	55	42	20
TRPSYN-PWY	55	42	20
TYRFUMCAT-PWY	55	42	20
UBISYN-PWY	55	42	20
UDPNAGSYN-PWY	55	42	20
VALSYN-PWY	55	42	20

## Sheet: Table S6_UPDATE
Table S6 - Obligately-Shared Pathways
Treatments	Balanced Diet	Balanced Diet	Protein-enriched Diet	Balanced Diet	Cellulose-enriched Diet
Weeks used	1+2	7+8	7+8	3+4	3+4
Number of samples per treatment	14	14	10	13	10
Obligately-shared pathways (out of 32)	30	32	30	26	31
Pathways
CENTFERM-PWY	14	14	10	13	10
CRNFORCAT-PWY	14	13	8	12	8
LIPASYN-PWY	7	8	5	6	2
METHGLYUT-PWY	14	14	9	13	10
P261-PWY	14	14	6	13	8
P381-PWY	13	14	8	13	10
PWY-1541	14	13	9	12	8
PWY-1622	14	14	4	13	7
PWY-181	14	14	10	13	9
PWY-5088	14	13	10	13	8
PWY-5178	12	14	9	13	10
PWY-5180	13	14	9	13	10
PWY-5182	13	14	9	13	10
PWY-5415	13	14	9	13	10
PWY-5507	14	14	9	13	10
PWY-5971	14	14	10	13	10
PWY-6148	14	14	9	13	9
PWY-6165	14	13	9	13	8
PWY-6338	5	10	7	3	7
PWY-6339	3	8	1	2	6
PWY-6562	14	14	9	13	10
PWY-6590	14	14	10	13	10
PWY-6728	14	14	10	13	10
PWY-6876	13	13	9	11	9
PWY-6906	14	14	10	13	10
PWY-6992	1	9	2	2	5
PWY-7097	5	10	7	3	7
PWY-7098	5	10	7	3	7
PWY-7347	14	14	10	13	10
PWY-7391	14	14	10	13	10
PWY-7616	7	7	5	3	6
SUCSYN-PWY	14	14	10	13	10

## Sheet: Table S7_UPDATE
Table S7 - Per-Taxon Pathways
Treatments	Balanced Diet	Balanced Diet	Protein-enriched Diet	Balanced Diet	Cellulose-enriched Diet
Weeks used	1+2	7+8	7+8	3+4	3+4
Number of samples per treatment	14	14	10	13	10
Per-taxon pathways (out of 338)	337	338	337	333	337
Pathways
1CMET2-PWY	14	14	10	13	10
3-HYDROXYPHENYLACETATE-DEGRADATION-PWY	14	14	10	13	10
AEROBACTINSYN-PWY	7	8	5	6	2
ALL-CHORISMATE-PWY	14	14	10	13	10
ANAEROFRUCAT-PWY	14	14	10	13	10
ANAGLYCOLYSIS-PWY	14	14	10	13	10
ARG+POLYAMINE-SYN	14	14	10	13	10
ARGDEG-PWY	14	14	10	13	10
ARGORNPROST-PWY	14	14	10	13	10
ARGSYN-PWY	14	14	10	13	10
ARGSYNBSUB-PWY	14	14	10	13	10
ARO-PWY	14	14	10	13	10
ASPASN-PWY	14	14	10	13	10
AST-PWY	14	14	10	13	10
BIOTIN-BIOSYNTHESIS-PWY	14	14	10	13	10
BRANCHED-CHAIN-AA-SYN-PWY	14	14	10	13	10
CALVIN-PWY	14	14	10	13	10
CATECHOL-ORTHO-CLEAVAGE-PWY	14	14	10	13	10
CENTBENZCOA-PWY	14	12	10	13	6
COA-PWY	14	14	10	13	10
COBALSYN-PWY	14	14	10	13	10
CODH-PWY	14	14	10	13	10
COLANSYN-PWY	14	14	10	13	10
COMPLETE-ARO-PWY	14	14	10	13	10
DAPLYSINESYN-PWY	14	14	10	13	10
DENITRIFICATION-PWY	14	14	6	13	8
DENOVOPURINE2-PWY	14	14	10	13	10
DHGLUCONATE-PYR-CAT-PWY	12	14	9	11	10
DTDPRHAMSYN-PWY	14	14	10	13	10
ECASYN-PWY	14	14	10	13	10
ENTBACSYN-PWY	14	14	10	13	10
FAO-PWY	14	14	10	13	10
FASYN-ELONG-PWY	14	14	10	13	10
FASYN-INITIAL-PWY	14	14	10	13	10
FERMENTATION-PWY	14	14	10	13	10
FOLSYN-PWY	14	14	10	13	10
FUC-RHAMCAT-PWY	14	14	10	13	10
FUCCAT-PWY	14	14	10	13	10
GALACT-GLUCUROCAT-PWY	14	14	10	13	10
GALACTARDEG-PWY	14	14	10	13	10
GALACTUROCAT-PWY	14	14	10	13	10
GALLATE-DEGRADATION-I-PWY	9	10	7	9	9
GALLATE-DEGRADATION-II-PWY	9	10	7	9	9
GLCMANNANAUT-PWY	14	14	10	13	10
GLUCARDEG-PWY	14	14	10	13	10
GLUCARGALACTSUPER-PWY	14	14	10	13	10
GLUCONEO-PWY	14	14	10	13	10
GLUCOSE1PMETAB-PWY	14	14	10	13	10
GLUCUROCAT-PWY	14	14	10	13	10
GLUTORN-PWY	14	14	10	13	10
GLYCOCAT-PWY	14	14	10	13	10
GLYCOGENSYNTH-PWY	14	14	10	13	10
GLYCOL-GLYOXDEG-PWY	14	14	10	13	10
GLYCOLYSIS	14	14	10	13	10
GLYCOLYSIS-E-D	14	14	10	13	10
GLYCOLYSIS-TCA-GLYOX-BYPASS	14	14	10	13	10
GLYOXYLATE-BYPASS	14	14	10	13	10
GOLPDLCAT-PWY	14	14	9	13	10
HCAMHPDEG-PWY	13	12	7	12	9
HEME-BIOSYNTHESIS-II	14	14	10	13	10
HEMESYN2-PWY	14	14	10	13	10
HEXITOLDEGSUPER-PWY	14	14	10	13	10
HISDEG-PWY	14	14	10	13	10
HISTSYN-PWY	14	14	10	13	10
HOMOSER-METSYN-PWY	14	14	10	13	10
HSERMETANA-PWY	14	14	10	13	10
ILEUSYN-PWY	14	14	10	13	10
KDO-NAGLIPASYN-PWY	14	14	10	13	10
KETOGLUCONMET-PWY	13	14	9	13	10
LACTOSECAT-PWY	14	14	10	13	10
LEU-DEG2-PWY	14	14	10	13	10
LPSSYN-PWY	13	11	7	11	8
MET-SAM-PWY	14	14	10	13	10
METH-ACETATE-PWY	14	14	10	13	10
METHANOGENESIS-PWY	11	13	3	12	3
METHYLGALLATE-DEGRADATION-PWY	9	10	7	9	9
NAD-BIOSYNTHESIS-II	14	14	10	13	10
NADSYN-PWY	14	14	10	13	10
NAGLIPASYN-PWY	14	14	10	13	10
NONMEVIPP-PWY	14	14	10	13	10
NONOXIPENT-PWY	14	14	10	13	10
OANTIGEN-PWY	14	14	10	13	10
ORNARGDEG-PWY	14	14	10	13	10
ORNDEG-PWY	13	14	10	13	10
P101-PWY	13	11	7	11	7
P105-PWY	14	14	10	13	10
P108-PWY	14	14	10	13	10
P122-PWY	14	14	10	13	10
P124-PWY	14	14	10	13	10
P125-PWY	14	14	10	13	10
P161-PWY	14	14	10	13	10
P162-PWY	14	14	10	13	10
P163-PWY	14	14	10	13	10
P164-PWY	14	14	10	13	10
P184-PWY	5	10	7	3	7
P221-PWY	14	14	10	13	10
P23-PWY	14	14	10	13	10
P241-PWY	11	13	3	12	3
P281-PWY	14	14	10	13	9
P341-PWY	14	14	4	13	8
P4-PWY	14	14	10	13	10
P42-PWY	14	14	10	13	10
P441-PWY	14	14	10	13	10
P461-PWY	14	14	10	13	10
P562-PWY	14	14	10	13	10
PANTO-PWY	14	14	10	13	10
PANTOSYN-PWY	14	14	10	13	10
PENTOSE-P-PWY	14	14	10	13	10
PEPTIDOGLYCANSYN-PWY	14	14	10	13	10
PHOSLIPSYN-PWY	14	14	10	13	10
POLYAMINSYN3-PWY	14	14	10	13	10
POLYAMSYN-PWY	14	14	10	13	10
POLYISOPRENSYN-PWY	14	14	10	13	10
PPGPPMET-PWY	14	14	10	13	10
PROTOCATECHUATE-ORTHO-CLEAVAGE-PWY	14	14	10	13	10
PRPP-PWY	14	14	10	13	10
PWY-1269	14	14	10	13	10
PWY-1861	14	14	9	13	10
PWY-2941	14	14	10	13	10
PWY-2942	14	14	10	13	10
PWY-3001	14	14	10	13	10
PWY-3661	14	14	6	12	9
PWY-3781	14	14	10	13	10
PWY-3801	14	12	10	13	6
PWY-4984	14	14	10	13	10
PWY-5005	14	14	10	13	10
PWY-5022	14	14	10	13	10
PWY-5028	14	14	10	13	10
PWY-5097	14	14	10	13	10
PWY-5100	14	14	10	13	10
PWY-5101	14	14	10	13	10
PWY-5103	14	14	10	13	10
PWY-5104	14	14	10	13	10
PWY-5121	14	14	10	13	10
PWY-5154	14	14	10	13	10
PWY-5177	14	14	10	13	10
PWY-5181	14	14	9	13	10
PWY-5188	14	14	10	13	10
PWY-5189	14	14	10	13	10
PWY-5198	14	14	9	13	9
PWY-5304	14	14	10	13	10
PWY-5345	14	14	10	13	10
PWY-5347	14	14	10	13	10
PWY-5384	14	14	10	13	10
PWY-5417	14	14	10	13	10
PWY-5431	14	14	10	13	10
PWY-5484	14	14	10	13	10
PWY-5505	14	14	10	13	10
PWY-5509	14	14	10	13	10
PWY-5532	14	14	9	13	9
PWY-5651	14	14	10	13	10
PWY-5659	14	14	10	13	10
PWY-5667	14	14	10	13	10
PWY-5676	14	14	10	13	10
PWY-5677	14	14	10	13	10
PWY-5686	14	14	10	13	10
PWY-5695	14	14	10	13	10
PWY-5705	14	14	10	13	10
PWY-5741	14	14	10	13	8
PWY-5747	14	14	10	13	10
PWY-5837	14	14	10	13	10
PWY-5838	14	14	10	13	10
PWY-5840	14	14	10	13	10
PWY-5845	14	14	10	13	10
PWY-5850	14	14	10	13	10
PWY-5855	14	14	10	13	10
PWY-5856	14	14	10	13	10
PWY-5857	14	14	10	13	10
PWY-5860	14	14	10	13	10
PWY-5861	14	14	10	13	10
PWY-5862	14	14	10	13	10
PWY-5863	14	14	10	13	10
PWY-5896	14	14	10	13	10
PWY-5897	14	14	10	13	10
PWY-5898	14	14	10	13	10
PWY-5899	14	14	10	13	10
PWY-5910	14	14	10	13	10
PWY-5913	14	14	10	13	10
PWY-5918	14	14	10	13	10
PWY-5920	14	14	10	13	10
PWY-5973	14	14	10	13	10
PWY-5989	14	14	10	13	10
PWY-6071	14	14	9	13	10
PWY-6107	1	5	1	1	5
PWY-6121	14	14	10	13	10
PWY-6122	14	14	10	13	10
PWY-6123	14	14	10	13	10
PWY-6125	14	14	10	13	10
PWY-6126	14	14	10	13	10
PWY-6143	13	13	8	11	8
PWY-6147	14	14	10	13	10
PWY-6151	14	14	10	13	10
PWY-6163	14	14	10	13	10
PWY-6174	14	14	9	13	9
PWY-6182	14	14	9	13	10
PWY-6185	14	14	9	13	10
PWY-621	14	14	10	13	10
PWY-6263	14	14	10	13	10
PWY-6269	14	14	10	13	10
PWY-6277	14	14	10	13	10
PWY-6282	14	14	10	13	10
PWY-6317	14	14	10	13	10
PWY-6349	14	14	9	13	9
PWY-6350	14	14	9	13	9
PWY-6353	14	14	10	13	10
PWY-6383	8	7	6	3	6
PWY-6385	14	14	10	13	10
PWY-6386	14	14	10	13	10
PWY-6387	14	14	10	13	10
PWY-6396	14	14	10	13	10
PWY-6397	8	7	6	3	6
PWY-6467	14	14	10	13	10
PWY-6470	14	14	10	13	10
PWY-6471	14	14	10	13	10
PWY-6478	14	14	10	13	10
PWY-6507	14	14	10	13	10
PWY-6519	14	14	10	13	10
PWY-6545	14	14	10	13	10
PWY-6572	14	14	10	13	10
PWY-6588	14	14	10	13	10
PWY-6608	14	14	10	13	10
PWY-6609	14	14	10	13	10
PWY-6612	14	14	10	13	10
PWY-6628	14	14	10	13	10
PWY-6629	7	8	4	7	5
PWY-6630	14	14	10	13	10
PWY-6641	14	14	10	13	8
PWY-6654	14	14	9	13	9
PWY-6690	13	12	7	12	9
PWY-6700	14	14	10	13	10
PWY-6703	14	14	10	13	10
PWY-6708	14	14	10	13	10
PWY-6737	14	14	10	13	10
PWY-6749	14	14	10	13	10
PWY-6891	14	14	10	13	10
PWY-6892	14	14	10	13	10
PWY-6895	14	14	10	13	10
PWY-6897	14	14	10	13	10
PWY-6901	14	14	10	13	10
PWY-6969	14	14	10	13	10
PWY-7003	14	14	10	13	10
PWY-7007	14	14	10	13	10
PWY-7013	14	14	10	13	10
PWY-7031	13	13	8	11	8
PWY-7090	14	14	10	13	10
PWY-7094	14	14	10	13	10
PWY-7111	14	14	10	13	10
PWY-7184	14	14	10	13	10
PWY-7187	14	14	10	13	10
PWY-7196	14	14	10	13	10
PWY-7197	14	14	10	13	10
PWY-7198	14	14	10	13	9
PWY-7199	14	14	10	13	10
PWY-7200	14	14	10	13	10
PWY-7208	14	14	10	13	10
PWY-7210	14	14	10	13	9
PWY-7211	14	14	10	13	10
PWY-7219	14	14	10	13	10
PWY-722	12	13	9	13	10
PWY-7220	14	14	10	13	10
PWY-7221	14	14	10	13	10
PWY-7222	14	14	10	13	10
PWY-7228	14	14	10	13	10
PWY-7229	14	14	10	13	10
PWY-7234	14	14	10	13	10
PWY-7237	14	14	10	13	10
PWY-7242	14	14	10	13	10
PWY-7254	14	14	10	13	10
PWY-7286	14	14	9	13	9
PWY-7315	14	14	10	13	10
PWY-7323	14	14	10	13	10
PWY-7328	14	14	10	13	10
PWY-7332	14	14	10	13	10
PWY-7371	14	14	10	13	10
PWY-7373	13	13	8	11	8
PWY-7374	14	14	10	13	10
PWY-7376	13	14	9	13	10
PWY-7377	14	14	10	13	10
PWY-7392	14	14	10	13	10
PWY-7400	14	14	10	13	10
PWY-7431	14	14	10	13	10
PWY-7446	7	9	6	7	6
PWY-7456	14	14	10	13	10
PWY-7539	14	14	10	13	10
PWY-7560	14	14	10	13	10
PWY-7663	14	14	10	13	10
PWY-7664	14	14	10	13	10
PWY-841	14	14	10	13	10
PWY-922	14	14	10	13	10
PWY0-1061	14	14	10	13	10
PWY0-1241	14	14	10	13	10
PWY0-1261	14	14	10	13	10
PWY0-1277	13	12	7	12	9
PWY0-1296	14	14	10	13	10
PWY0-1297	14	14	10	13	10
PWY0-1298	14	14	10	13	10
PWY0-1319	14	14	10	13	10
PWY0-1338	14	14	10	13	10
PWY0-1415	14	14	10	13	10
PWY0-1479	14	14	10	13	10
PWY0-1533	14	14	10	13	10
PWY0-1586	14	14	10	13	10
PWY0-162	14	14	10	13	10
PWY0-166	14	14	10	13	10
PWY0-321	14	14	9	13	10
PWY0-41	13	14	9	13	10
PWY0-42	14	14	10	13	10
PWY0-781	14	14	10	13	10
PWY0-845	14	14	10	13	10
PWY0-862	14	14	10	13	10
PWY1G-0	8	7	6	3	6
PWY490-3	14	14	10	13	10
PWY4FS-7	14	14	10	13	10
PWY4FS-8	14	14	10	13	10
PWYG-321	14	14	10	13	10
PYRIDNUCSAL-PWY	14	14	10	13	10
PYRIDNUCSYN-PWY	14	14	10	13	10
PYRIDOXSYN-PWY	14	14	10	13	10
REDCITCYC	14	14	10	13	10
RHAMCAT-PWY	14	14	10	13	10
RIBOSYN2-PWY	14	14	10	13	10
RUMP-PWY	14	14	9	13	10
SALVADEHYPOX-PWY	14	14	10	13	10
SER-GLYSYN-PWY	14	14	10	13	10
SO4ASSIM-PWY	14	14	10	13	10
SULFATE-CYS-PWY	14	14	10	13	10
TCA	14	14	10	13	10
TCA-GLYOX-BYPASS	14	14	10	13	10
TEICHOICACID-PWY	14	14	10	13	10
THISYN-PWY	14	14	10	13	10
THREOCAT-PWY	8	8	4	9	8
THRESYN-PWY	14	14	10	13	10
TRNA-CHARGING-PWY	14	14	10	13	10
TRPSYN-PWY	14	14	10	13	10
TYRFUMCAT-PWY	14	14	10	13	10
UBISYN-PWY	14	14	10	13	10
UDPNAGSYN-PWY	14	14	10	13	10
VALSYN-PWY	14	14	10	13	10
